# Supplementary material for: The Risk of Methylphenidate Pharmacotherapy for Adults with ADHD
Source: Pharmaceuticals (Basel). 2023 Sep 13;16(9):1292. doi: 10.3390/ph16091292 (PMC10537192; doi:10.3390/ph16091292)
Supplement: Supplementary file 1 [file pharmaceuticals-16-01292-s001.zip]

Archive with 1 entries (1 files):
- pharmaceuticals-2591642-supplementary.pdf
